# Supplementary material for: Exploring the Antioxidative Effects of Ginger and Cinnamon: A Comprehensive Review of Evidence and Molecular Mechanisms Involved in Polycystic Ovary Syndrome (PCOS) and Other Oxidative Stress-Related Disorders
Source: Antioxidants (Basel). 2024 Mar 25;13(4):392. doi: 10.3390/antiox13040392 (PMC11047656; doi:10.3390/antiox13040392)
Supplement: Supplementary file 1 [file antioxidants-13-00392-s001.zip]

Archive with 1 entries (1 files):
- antioxidants-2848265-supplementary.docx
